# Supplementary material for: Urban ecosystem drives genetic diversity in feral honey bee
Source: Sci Rep. 2022 Oct 21;12:17692. doi: 10.1038/s41598-022-21413-y (PMC9587283; doi:10.1038/s41598-022-21413-y)
Supplement: Supplementary file 2 — Supplementary Tables. [file 41598_2022_21413_MOESM2_ESM.xlsx]

## Sheet: the Article details
	Urban ecosystem drives genetic diversity in feral honey bee
	Aleksandra Patenković 1*, Marija Tanasković 1, Pavle Erić 1, Katarina Erić 1, Milica Mihajlović 2, Ljubiša Stanisavljević 3 and Slobodan Davidović 1
	1 Department of Genetics of Populations and Ecogenotoxicology, Institute for Biological Research “Siniša Stanković” – National Institute of the Republic of Serbia, University of Belgrade, Bulevar despota Stefana 142, 11060 Belgrade, Serbia
	2 Center for Forensic and Applied Molecular Genetics, Faculty of Biology, University of Belgrade, Studentski trg 16, 11000 Belgrade, Serbia
	3 Center for Bee Research, Faculty of Biology, University of Belgrade, Studentski trg 16, 11000 Belgrade, Serbia
	* aleksandra@ibiss.bg.ac.rs
	ABSTRACT
	Urbanization can change biodiversity in both directions, positive and negative, and despite the rising global trend of urban beekeeping, little is known about the impact of urbanization on the genetic diversity of honey bees. We investigate how urbanization affects the genetic variability of feral and managed honey bee colonies that are spread throughout the entire city, even in highly urban area…
	Funding
	This research was funded by the Science Fund of the Republic of Serbia, PROMIS, Grant No. 6066205, SERBHIWE for A.P., M.T., P.E., K.E., Lj.S., S.D. and the Ministry of Education, Science and Technological Development of the Republic of Serbia, Grant number 451-03-68/2022-14/ 200007 for M.T., P.E. A.P., K.E. and S.D.
	Contributions
	S.D., A.P. Lj.S and M.T. designed the study. A.P., M.T., P.E., K.E. and S.D. collected the original field data; P.E., K.E., A.P., M.T., M.M. and S.D. performed analyses; M.T., P.E. and S.D conducted the bioinformatics and statistical analyses; A.P. wrote the manuscript with comments and suggestions from S.D. All authors have read, revised, and approved the manuscript for publication. S.D. and Lj.…

## Sheet: S1
Table S1. List of locations and appiaries from which the sampling was performed. Haplotypes detected in each beehive are presented as well according to the accepted nomenclature.
Sample ID	Location	Type of colony	Sampling date	Coordinates	Altitude	Apiary	Haplotype
1_AP_BG	Belgrade	Apiary-beehive	2020-08-09	N 44°40'00.1" E 20°18'09.3"	184.71 m	No. 1	C2d
2_AP_BG	Belgrade	Apiary-beehive	2020-08-09	N 44°40'00.1" E 20°18'09.3"	184.71 m	No. 1	C2d
3_AP_BG	Belgrade	Apiary-beehive	2020-08-09	N 44°40'00.1" E 20°18'09.3"	184.71 m	No. 1	C2d
4_AP_BG	Belgrade	Apiary-beehive	2020-08-09	N 44°40'00.1" E 20°18'09.3"	184.71 m	No. 1	C2d
5_AP_BG	Belgrade	Apiary-beehive	2020-08-09	N 44°40'00.1" E 20°18'09.3"	184.71 m	No. 1	C2d
500_AP_BG	Belgrade	Apiary-beehive	2021-03-27	N 44°45'08.9" E 20°26'05.8"	196m	No. 2	C2d
501_AP_BG	Belgrade	Apiary-beehive	2021-03-27	N 44°45'08.9" E 20°26'05.8"	196m	No. 2	C2e
502_AP_BG	Belgrade	Apiary-beehive	2021-03-27	N 44°45'08.9" E 20°26'05.8"	196m	No. 2	C2e
503_AP_BG	Belgrade	Apiary-beehive	2021-03-27	N 44°45'08.9" E 20°26'05.8"	196m	No. 2	C2d
504_AP_BG	Belgrade	Apiary-beehive	2021-03-27	N 44°45'08.9" E 20°26'05.8"	196m	No. 2	C2e
505_AP_BG	Belgrade	Apiary-beehive	2021-03-27	N 44°45'08.9" E 20°26'05.8"	196m	No. 2	C2e
506_AP_BG	Belgrade	Apiary-beehive	2021-03-31	N 44°49'07.4" E 20°27'07.9"	113m	No. 3	C2d
507_AP_BG	Belgrade	Apiary-beehive	2021-06-02	N 44°47'37.7" E 20°27'50.9"	105 m	No. 4	C2d
508_AP_BG	Belgrade	Apiary-beehive	2021-06-02	N 44°47'37.7" E 20°27'50.9"	105 m	No. 4	C2d
509_AP_BG	Belgrade	Apiary-beehive	2021-06-02	N 44°47'37.7" E 20°27'50.9"	105 m	No. 4	C1a
510_AP_BG	Belgrade	Apiary-beehive	2021-06-02	N 44°47'37.7" E 20°27'50.9"	105 m	No. 4	C2e
511_AP_BG	Belgrade	Apiary-beehive	2021-06-02	N 44°47'37.7" E 20°27'50.9"	105 m	No. 4	C2d
512_AP_BG	Belgrade	Apiary-beehive	2021-06-02	N 44°47'37.7" E 20°27'50.9"	105 m	No. 4	C2d
513_AP_BG	Belgrade	Apiary-beehive	2021-06-02	N 44°47'37.7" E 20°27'50.9"	105 m	No. 4	C2d
514_AP_BG	Belgrade	Apiary-beehive	2021-06-02	N 44°47'37.7" E 20°27'50.9"	105 m	No. 4	C2e
515_AP_BG	Belgrade	Apiary-beehive	2021-06-02	N 44°47'37.7" E 20°27'50.9"	105 m	No. 4	C2d
516_AP_BG	Belgrade	Apiary-beehive	2021-06-02	N 44°47'37.7" E 20°27'50.9"	105 m	No. 4	C2d
517_AP_BG	Belgrade	Apiary-beehive	2021-06-05	N 44°53'11" E 20°22'39"	70 m	No. 5	C2d
518_AP_BG	Belgrade	Apiary-beehive	2021-06-05	N 44°53'11" E 20°22'39"	70 m	No. 5	C2d
519_AP_BG	Belgrade	Apiary-beehive	2021-06-05	N 44°53'11" E 20°22'39"	70 m	No. 5	C1a
520_AP_BG	Belgrade	Apiary-beehive	2021-06-05	N 44°53'11" E 20°22'39"	70 m	No. 5	C2dc
527_AP_BG	Belgrade	Apiary-beehive	2021-06-05	N 44°53'11" E 20°22'39"	70 m	No. 5	C2dc
528_AP_BG	Belgrade	Apiary-beehive	2021-06-05	N 44°51'17" E 20°26'29"	71 m	No. 6	C2d
529_AP_BG	Belgrade	Apiary-beehive	2021-06-05	N 44°51'17" E 20°26'29"	71 m	No. 6	C2d
530_AP_BG	Belgrade	Apiary-beehive	2021-06-05	N 44°51'17" E 20°26'29"	71 m	No. 6	C2d
536_AP_BG	Belgrade	Apiary-beehive	2021-06-05	N 44°51'17" E 20°26'29"	71 m	No. 6	C2d
537_AP_BG	Belgrade	Apiary-beehive	2021-06-05	N 44°51'17" E 20°26'29"	71 m	No. 6	C2d
538_AP_BG	Belgrade	Apiary-beehive	2021-06-17	N 44°44'19" E 20°23'26"	109 m	No. 7	C2l
539_AP_BG	Belgrade	Apiary-beehive	2021-06-17	N 44°44'19" E 20°23'26"	109 m	No. 7	C2e
540_AP_BG	Belgrade	Apiary-beehive	2021-06-17	N 44°44'19" E 20°23'26"	109 m	No. 7	C2e
548_AP_BG	Belgrade	Apiary-beehive	2021-06-17	N 44°44'19" E 20°23'26"	109 m	No. 7	C2d
549_AP_BG	Belgrade	Apiary-beehive	2021-06-17	N 44°44'19" E 20°23'26"	109 m	No. 7	C2d
550_AP_BG	Belgrade	Apiary-beehive	2021-06-17	N 44°44'19" E 20°23'26"	109 m	No. 7	C2e
556_AP_BG	Belgrade	Apiary-beehive	2021-06-17	N 44°44'19" E 20°23'26"	109 m	No. 7	C2e
557_AP_BG	Belgrade	Apiary-beehive	2021-06-17	N 44°44'19" E 20°23'26"	109 m	No. 7	C2e
558_AP_BG	Belgrade	Apiary-beehive	2021-06-17	N 44°44'19" E 20°23'26"	109 m	No. 7	C2l
559_AP_BG	Belgrade	Apiary-beehive	2021-06-17	N 44°44'19" E 20°23'26"	109 m	No. 7	C2e
1_BG	Belgrade	Wild/feral	2020-06-29	N 44°48'32.5" E 20°27'55.3"	125.58 m	Feral/Wild	C2d
2_BG	Belgrade	Wild/feral	2020-06-24	N 44°48'24.0" E 20°28'30.0"	125.88 m	Feral/Wild	C2e
3_BG	Belgrade	Wild/feral	2020-06-24	N 44°48'28.2" E 20°28'06.2"	131.98 m	Feral/Wild	C2d
4_BG	Belgrade	Wild/feral	2020-06-24	N 44°49'13.5" E 20°26'59.6"	102.41 m	Feral/Wild	C1a
5_BG	Belgrade	Wild/feral	2020-06-24	N 44°49'34.3" E 20°27'19.4"	80.77 m	Feral/Wild	C2d
6_BG	Belgrade	Wild/feral	2019-09-30	N 44°49'41.0" E 20°24'13.9"	73.15 m	Feral/Wild	C2c
7_BG	Belgrade	Wild/feral	2019-01-10	N 44°47'37.1" E 20°28'13.7"	110.03 m	Feral/Wild	C2d
8_BG	Belgrade	Wild/feral	2019-01-10	N 44°47'54.4" E 20°27'41.2"	127.10 m	Feral/Wild	C2d
9_BG	Belgrade	Wild/feral	2020-05-07	N 44°47'51.5" E 20°30'16.2"	184.09 m	Feral/Wild	C1a
10_BG	Belgrade	Wild/feral	2020-07-22	N 44°47'35.1" E 20°30'31.9"	193.85 m	Feral/Wild	C2d
11_BG	Belgrade	Wild/feral	2020-07-23	N 44°48'03.7" E 20°29'20.9"	146.91 m	Feral/Wild	C2d
12_BG	Belgrade	Wild/feral	2020-07-23	N 44°47'57.3" E 20°29'17.6"	157.58m	Feral/Wild	C2db
13_BG	Belgrade	Wild/feral	2020-08-09	N 44°50'19.2" E 20°25'03.2"	74.07 m	Feral/Wild	C2d
14_BG	Belgrade	Wild/feral	2020-08-09	N 44°48'57.8" E 20°24'55.1"	74.98 m	Feral/Wild	C2e
15_BG	Belgrade	Wild/feral	2020-08-22	N 44°47'45.4" E 20°27'58.9"	120.70 m	Feral/Wild	C2d
16_BG	Belgrade	Wild/feral	2020-08-22	N 44°48'27.8" E 20°27'51.4"	118.57 m	Feral/Wild	C2e
18_BG	Belgrade	Wild/feral	2020-08-31	N 44°47'16.0" E 20°29'34.6"	152.09 m	Feral/Wild	C2e
19_BG	Belgrade	Wild/feral	2020-09-01	N 44°46'59.8" E 20°30'35.9"	181.05 m	Feral/Wild	C2d
20_BG	Belgrade	Wild/feral	2020-10-05	N 44°47'17.3" E 20°30'10.6"	142.95 m	Feral/Wild	C2i
503_BG	Belgrade	Wild/feral	2021-03-27	N 44°46'23.6" E 20°29'32.2"	159.11 m	Feral/Wild	C2d
504_BG	Belgrade	Wild/feral	2021-03-27			Feral/Wild	C2e
505_BG	Belgrade	Wild/feral	2021-03-27	N 44°49'53.3" E 20°24'29.6"	73 m	Feral/Wild	C2e
506_BG	Belgrade	Wild/feral	2021-03-27	N 44°43'56.9" E 20°28'02.5"	173.74 m	Feral/Wild	C2e
507_BG	Belgrade	Wild/feral	2021-03-27	N 44°45'02.9" E 20°34'35.8"	148.44 m	Feral/Wild	C2e
508_BG	Belgrade	Wild/feral	2021-03-27	N 44°47'08.3" E 20°26'09.0"	103.02 m	Feral/Wild	C2d
509_BG	Belgrade	Wild/feral	2021-03-29	N 44°49'01.5" E 20°29'14.2"	84.12 m	Feral/Wild	C2d
512_BG	Belgrade	Wild/feral	2021-06-07	N 44°48'09" E 20°28'32"	138.99 m	Feral/Wild	C2d
513_BG	Belgrade	Wild/feral	2021-06-09	N 44°48'17" E 20°28'28"	135.03 m	Feral/Wild	C2e
514_BG	Belgrade	Wild/feral	2021-06-11	N 44°47'09" E 20°28'51"	102.41 m	Feral/Wild	C2d
515_BG	Belgrade	Wild/feral	2021-06-16	N 44°48'53.4" E 20°27'27.2"	108.20 m	Feral/Wild	C2d
516_BG	Belgrade	Wild/feral	2021-03-27			Feral/Wild	C2d
517_BG	Belgrade	Wild/feral	2021-05-26	N 44°48'25.5" E 20°25'16.9"	73.76 m	Feral/Wild	C2e
518_BG	Belgrade	Wild/feral	2021-05-12	N 44°51'20.1" E 20°22'59.4"	95.09 m	Feral/Wild	C2e
519_BG	Belgrade	Wild/feral	2021-05-29	N 44°48'16.6" E 20°25'04.1"	75.29 m	Feral/Wild	C2e
520_BG	Belgrade	Wild/feral	2021-05-29	N 44°48'03.5" E 20°31'30.9"	123.75 m	Feral/Wild	C2e
521_BG	Belgrade	Wild/feral	2021-06-01	N 44°47'32.1" E 20°28'48.3"	124.97 m	Feral/Wild	C2e
522_BG	Belgrade	Wild/feral	2021-06-01	N 44°48'39.2" E 20°25'38.9"	74.68 m	Feral/Wild	C2d
523_BG	Belgrade	Wild/feral	2021-06-15	N 44°51'37.6" E 20°22'09.7"	89.92 m	Feral/Wild	C2d
524_BG	Belgrade	Wild/feral	2021-06-15	N 44°50'26.7" E 20°23'30.7"	96.32 m	Feral/Wild	C2e
525_BG	Belgrade	Wild/feral	2021-06-29	N 44°48'43.7" E 20°25'55.0"	74.07 m	Feral/Wild	C2e

## Sheet: S2
Table S2. Genotyped individual worker bee. Loci are presented as a number of repeats
Sample ID	Locus
	A7	A8	A14	A24	A28	A35	A79	A43	A88	A107	A113	Ap43	Ap249	B124
1_BG	10	10	3	5	4	11	7	8	6	9	9	5	2	3
	11	10	12	6	4	12	9	8	7	17	10	7	2	4
2_BG	3	10	3	5	4	6	7	7	7	9	9	3	2	3
	22	10	5	6	4	11	8	8	7	10	9	4	6	6
3_BG	9	9	3	1	4	11	4	8	6	10	9	9	2	3
	9	10	3	6	4	11	8	8	7	18	10	12	2	6
4_BG	6	9	4	6	4	11	1	1	6	12	9	8	2	3
	9	9	5	7	4	11	8	10	6	14	12	22	2	3
5_BG	6	10	3	6	5	11	8	8	6	13	9	7	2	4
	10	12	3	6	5	11	9	8	7	15	9	8	6	6
6_BG	6	10	3	5	5	11	7	8	7	9	9	8	2	5
	8	10	3	6	5	11	8	9	7	10	9	9	7	5
7_BG	3	4	3	5	5	11	4	1	7	14	9	3	2	10
	16	10	3	6	5	11	9	8	7	15	9	7	3	10
8_BG	8	9	4	5	5	11	1	12	7	12	9	8	2	4
	12	10	5	5	5	11	7	12	7	15	17	8	5	4
9_BG	6	8	2	5	5	11	6	8	6	10	9	7	2	3
	9	13	5	5	5	11	7	9	7	15	9	9	5	4
10_BG	10	10	3	6	5	11	8	8	6	12	9	7	2	3
	14	12	3	6	5	11	9	8	7	16	9	8	2	3
11_BG	6	4	3	5	1	11	5	8	7	13	9	8	2	6
	9	8	5	6	4	11	10	9	7	16	9	8	2	9
12_BG	9	9	3	6	4	11	8	5	7	12	9	7	2	3
	10	10	5	6	4	11	9	8	7	19	12	8	5	4
13_BG	10	10	3	6	4	11	7	8	7	7	9	7	2	3
	10	10	4	6	4	11	7	8	7	7	13	7	2	5
14_BG	8	10	3	6	4	11	8	8	4	12	9	5	2	4
	19	10	4	9	6	11	10	8	7	12	17	8	2	6
15_BG	6	10	3	6	4	11	4	8	6	10	9	7	2	3
	11	12	5	6	4	11	7	8	6	14	9	8	2	4
16_BG	8	10	3	6	4	11	8	8	3	14	9	2	2	3
	10	11	3	6	4	12	9	8	8	19	9	9	5	3
18_BG	12	10	3	5	4	11	7	8	7	14	9	7	2	4
	12	11	3	5	4	11	8	10	7	18	9	7	6	4
19_BG	6	10	3	6	4	11	4	8	7	12	9	4	2	3
	10	11	5	6	4	11	10	8	7	18	9	8	2	5
20_BG	3	10	3	5	4	11	8	1	1	10	9	3	2	3
	8	12	3	6	4	11	10	8	6	18	9	7	2	6
503_BG	12	9	3	5	4	11	9	8	1	9	9	4	2	3
	14	12	3	5	4	12	9	8	7	13	10	6	2	3
504_BG	9	4	3	5	4	11	7	2	7	15	9	2	2	4
	9	10	3	6	4	11	7	8	7	15	9	8	2	4
505_BG	9	10	5	5	4	11	1	8	7	1	9	7	2	4
	9	12	11	6	4	11	8	8	8	13	10	8	5	9
506_BG	7	10	3	1	4	11	6	1	7	10	9	8	2	3
	7	10	4	6	4	11	8	1	7	16	16	8	3	3
507_BG	10	10	3	5	1	10	7	1	6	11	9	6	2	3
	11	12	3	6	4	11	10	1	6	14	9	7	6	3
508_BG	1	10	3	6	4	11	4	8	6	10	9	3	5	3
	9	10	3	6	4	11	7	8	7	14	9	8	5	8
509_BG	3	10	3	5	4	11	7	1	7	8	9	6	2	3
	9	10	5	6	4	11	8	1	7	12	9	7	6	3
512_BG	9	9	3	4	5	4	8	8	7	16	12	7	2	3
	9	12	3	7	5	11	10	8	7	16	15	7	2	3
513_BG	9	8	3	6	5	11	4	8	6	10	9	7	2	3
	9	10	3	6	5	11	4	8	7	11	9	8	2	3
514_BG	3	10	3	5	4	11	7	8	7	10	9	4	2	3
	9	12	4	6	4	11	7	8	7	10	9	8	5	6
515_BG	9	10	3	6	4	11	8	8	7	14	9	7	2	6
	9	14	3	6	4	11	8	8	7	17	9	7	2	6
516_BG	9	10	3	1	4	11	7	7	7	1	9	6	2	3
	9	10	3	5	4	11	7	7	7	9	9	8	6	4
517_BG	6	10	3	5	4	11	8	7	7	5	9	7	2	3
	7	10	3	6	4	11	9	7	8	17	9	7	6	4
518_BG	6	9	3	6	4	11	7	1	7	11	9	6	2	3
	9	12	3	6	4	11	8	1	7	17	9	6	2	4
519_BG	9	10	3	5	4	11	7	1	6	17	9	3	2	4
	9	10	5	6	4	11	8	1	7	17	9	7	2	4
520_BG	6	9	3	5	5	11	7	8	7	10	9	6	2	4
	9	12	3	6	5	11	8	8	7	17	9	7	2	7
521_BG	6	9	3	6	4	11	1	8	7	11	9	6	2	4
	11	12	3	6	4	21	7	8	7	13	9	8	2	5
522_BG	9	10	3	5	4	11	6	8	7	7	9	6	2	3
	9	10	3	6	4	11	8	8	7	15	18	8	2	7
523_BG	9	10	3	5	4	11	4	1	7	1	9	7	2	3
	10	12	3	5	4	11	7	8	7	17	9	7	2	8
524_BG	3	4	3	6	4	11	7	8	1	15	9	6	2	5
	6	10	3	6	4	12	11	8	6	15	10	7	7	5
525_BG	9	8	3	6	4	11	8	1	7	9	1	6	2	3
	9	9	5	6	4	11	8	8	7	16	9	6	2	7
1_AP_BG	9	10	3	5	4	4	7	2	6	12	9	4	2	8
	9	13	5	5	4	11	7	2	7	13	9	7	2	8
2_AP_BG	9	12	3	5	4	1	8	8	7	12	1	7	2	3
	9	12	3	6	4	11	9	8	7	17	9	8	7	6
3_AP_BG	6	10	3	5	4	11	8	8	6	10	9	7	2	4
	9	10	3	5	4	12	12	8	7	10	10	8	2	13
4_AP_BG	3	4	3	5	4	4	9	1	7	9	9	4	2	2
	6	10	5	5	4	11	10	1	7	17	9	7	6	2
5_AP_BG	6	9	3	1	4	11	7	2	3	12	9	8	2	3
	11	10	3	5	4	11	10	2	7	15	9	8	2	4
500_AP_BG	9	8	3	5	4	11	7	1	7	10	9	6	2	3
	11	12	3	6	4	12	7	8	7	11	9	8	5	5
501_AP_BG	6	9	3	5	4	1	6	8	7	10	7	4	2	1
	15	11	5	6	4	11	8	8	7	17	19	7	2	3
502_AP_BG	3	10	2	6	4	11	1	8	7	14	9	4	2	3
	9	10	2	6	4	11	1	8	7	15	9	8	4	6
503_AP_BG	9	10	4	5	4	1	7	1	6	14	9	7	5	4
	9	11	5	5	4	10	8	8	7	18	9	8	5	5
504_AP_BG	9	9	3	1	4	11	7	7	6	7	9	7	2	5
	9	10	5	5	4	11	10	7	6	15	19	9	5	5
505_AP_BG	9	9	3	5	4	10	1	8	6	14	9	6	2	3
	9	9	5	5	4	12	9	8	7	16	9	7	2	5
506_AP_BG	9	4	3	5	4	10	1	8	6	10	12	6	2	3
	9	10	3	5	4	10	8	8	7	17	17	8	7	3
507_AP_BG	9	10	3	6	4	12	7	8	6	4	9	6	2	4
	11	12	5	6	4	12	10	8	7	9	9	7	2	6
508_AP_BG	10	10	3	5	4	4	8	8	7	7	7	6	2	3
	14	12	3	5	4	11	10	8	7	12	9	8	7	4
509_AP_BG	9	10	3	6	4	11	1	8	7	12	9	7	1	3
	9	10	5	6	4	11	7	8	7	17	10	10	1	3
510_AP_BG	9	10	3	5	4	11	1	1	7	13	9	6	2	5
	14	10	5	6	4	11	10	1	7	13	9	6	5	7
511_AP_BG	10	9	3	1	4	11	8	8	7	7	9	6	2	3
	11	10	3	6	4	11	8	8	7	13	12	6	2	8
512_AP_BG	12	10	3	6	4	11	4	1	6	15	9	7	2	3
	17	13	11	6	4	11	8	8	7	15	9	7	2	5
513_AP_BG	6	10	3	1	4	10	7	1	7	13	12	3	2	3
	9	11	3	5	4	11	8	8	7	17	15	7	2	3
514_AP_BG	11	10	3	5	4	11	7	8	7	13	9	7	2	7
	12	13	11	5	4	11	8	8	7	15	9	7	6	12
515_AP_BG	9	9	3	5	4	11	9	?	7	10	9	3	2	3
	11	9	3	6	4	11	9	?	7	10	9	6	6	4
516_AP_BG	9	12	3	5	4	1	7	1	6	11	9	7	2	3
	9	12	3	6	4	11	8	8	7	15	9	7	5	3
517_AP_BG	6	11	4	5	4	11	7	8	7	10	7	6	2	3
	9	12	5	6	4	11	8	8	7	18	9	6	2	4
518_AP_BG	9	8	3	5	4	11	7	8	6	10	9	6	2	5
	9	11	3	6	4	11	12	8	6	10	17	7	6	7
519_AP_BG	6	8	3	1	4	11	7	8	7	10	9	7	2	4
	9	11	3	6	4	11	7	8	7	12	9	7	2	8
520_AP_BG	6	12	3	5	4	11	1	8	6	13	10	7	6	1
	9	12	5	5	4	13	1	8	6	13	15	7	9	4
527_AP_BG	6	10	3	5	4	11	8	8	7	11	9	3	2	1
	14	13	7	6	4	11	8	8	7	12	9	7	2	3
528_AP_BG	9	4	3	5	4	11	4	1	1	19	9	7	2	4
	9	9	3	5	4	11	7	1	7	19	9	7	7	7
529_AP_BG	6	10	3	5	4	11	1	8	6	6	9	2	2	4
	9	12	3	6	4	11	8	8	7	6	13	6	7	4
530_AP_BG	9	4	3	5	4	11	8	8	7	8	9	7	2	3
	9	8	5	6	4	11	8	8	7	8	9	7	2	3
537_AP_BG	9	10	3	6	4	11	6	8	7	?	9	6	3	3
	17	10	4	6	4	11	11	8	7	?	9	6	6	6
538_AP_BG	8	10	3	5	4	11	7	8	7	?	9	6	2	3
	9	12	3	5	4	11	9	8	7	?	9	7	7	8
539_AP_BG	9	9	3	6	4	11	1	8	6	6	9	7	2	3
	9	10	3	6	4	11	8	8	7	10	9	7	2	3
540_AP_BG	9	10	3	5	4	11	8	1	7	12	9	7	2	4
	10	11	3	6	4	11	8	1	7	16	9	7	7	5
548_AP_BG	6	10	3	6	4	11	7	9	7	?	9	7	2	3
	11	12	3	6	4	11	9	9	7	?	9	7	5	3
549_AP_BG	9	10	3	5	4	11	8	8	6	10	9	6	2	3
	10	13	3	6	4	12	11	8	7	11	9	7	5	5
550_AP_BG	6	9	3	5	4	11	4	1	3	6	9	6	2	3
	9	11	3	6	4	11	8	1	6	18	9	7	2	6
556_AP_BG	9	8	3	5	1	11	10	8	3	?	?	7	2	2
	10	11	3	6	4	13	11	8	7	?	?	7	2	4
557_AP_BG	6	4	3	5	4	11	4	8	6	9	9	?	2	3
	9	10	3	5	4	11	8	8	7	9	9	7	5	4
558_AP_BG	9	10	3	5	1	11	8	8	6	10	9	6	1	3
	10	12	3	5	4	11	8	9	7	17	12	7	1	3
559_AP_BG	9	10	3	5	4	11	8	10	3	11	9	6	2	3
	11	12	3	5	4	11	9	10	3	16	9	6	2	5

## Sheet: S3
Table S3. Parameters of genetic diversity calculated per locus for two groups of honey bees colonies including Hardy-Weinberg equilibrium test and Garza Williamson index. Legend: N - number of gene copies, A - number of alleles, Ho – observed heterozygosity, He – expected heterozygosity,
H-W - test for Hardy-Weinberg equilibrium, H-W* - Bonferroni corrected test for Hardy-Weinberg equilibrium Ar - allelic range, G-W - Garza-Williamson index
	BG feral											BG managed
	Locus#		N	A	Ho	He	Ar	H-W	H-W*	G-W		Locus#		N	A	Ho	He	Ar	H-W	H-W*	G-W
	A7	1	80	13	0.675	0.81424	21	0.00115	0.0138	0.59091		A7	1	82	10	0.70732	0.6769	14	0.46195	1	0.66667
	A8	2	80	8	0.675	0.66741	10	0.16412	1	0.72727		A8	2	82	7	0.7561	0.7826	9	0.05516	0.5516	0.7
	A14	3	80	6	0.425	0.43291	10	0.19239	1	0.54545		A14	3	82	6	0.39024	0.40921	9	0.05487	0.60357	0.6
	A24	4	80	6	0.525	0.5538	8	0.28772	1	0.66667		A24	4	82	3	0.4878	0.54532	5	0.78171	1	0.5
	A28	5	80	4	0.075	0.40981	5	0	0	0.66667		A28	5	82	2	0.04878	0.04818	3	1	1	0.5
	A35	6	80	6	0.2	0.18924	17	1	1	0.33333		A35	6	82	6	0.34146	0.42005	12	0.11164	0.89312	0.46154
	A79	7	80	9	0.8	0.79747	10	0.79079	1	0.81818		A79	7	82	9	0.73171	0.8112	11	0.81157	1	0.75
	A43	8	80	8	0.3	0.55854	11	7e-05	0.00091	0.66667		A43	8	80	6	0.15	0.51044	9	0	0	0.6
	A88	9	80	6	0.375	0.47278	7	0.06532	0.71852	0.75		A88	9	82	4	0.41463	0.47606	6	0.29295	1	0.57143
	A107	10	80	15	0.825	0.92247	18	0.55411	1	0.78947		A107	10	74	15	0.72973	0.9167	15	0.00821	0.09852	0.9375
	A113	11	80	9	0.35	0.33734	17	0.57838	1	0.5		A113	11	80	9	0.35	0.39684	18	0.08524	0.76716	0.47368
	Ap43	12	80	10	0.725	0.78734	20	0.6133	1	0.47619		Ap43	12	81	8	0.575	0.67407	8	0.66971	1	0.88889
	Ap249	13	80	5	0.425	0.40475	5	0.86243	1	0.83333		Ap249	13	82	8	0.5122	0.56158	8	0.00697	0.09061	0.88889
	B124	14	80	8	0.575	0.73165	7	0.09997	0.9997	1		B124	14	82	10	0.70732	0.77326	12	0.22732	1	0.76923
		Mean	80	8.071	0.49643	0.57712	11.857	/	/	0.66887			Mean	81.071	7.357	0.49302	0.5716	9.929	/	/	0.66484
		s.d.	0	3.05	0.22763	0.21456	5.6	/	/	0.17166			s.d.	2.165	3.319	0.22469	0.22374	4.066	/	/	0.16255

## Sheet: S4
Table S4. a) Expected homozygosity (Theta (H)) in stationary populations under a pure stepwise mutation model, b) Population specific Fis indices for 10100 permutations
a)																b)
	Locus#		BG feral	BG managed	Leskovac	Vlasina	Tromedja	Stara planina	Fruska gora	Subotica	Deliblatska pescara	Vrsac	Mean	s.d.			Pop#	Name	FIS	P(Rand FIS&gt;=Obs FIS)
	A7	1	13.99	4.2897	2.74161	1.07469	0.53737	1.24966	1.58231	4.1051	2.30471	1.43799	3.33131	3.94971			1	BG feral	0.12147	0
	A8	2	4.02	10.0787	7.03375	6.36678	9.98338	3.98534	5.81844	6.92306	2.83286	5.60038	6.26427	2.40515			2	BG managed	0.08088	0.001188
	A14	3	1.05478	0.93255	1.54501	1.54301	2.14865	5.76744	1.56697	0.45033	0.3779	0.59608	1.59827	1.57204			3	Leskovac	0.03346	0.089505
	A24	4	2.01134	1.91854	2.2261	1.94321	1.35239	1.92713	1.5619	2.20151	1.84233	2.26292	1.92474	0.28977			4	Vlasina	0.03665	0.254653
	A28	5	0.93544	0.0519	0.19057	0.17637	0.07398	0.32788	0.21325	0.33348	0.09067	0.46515	0.28587	0.26293			5	Tromeđa	-0.04101	0.787624
	A35	6	0.26065	0.9866	1.50233	4.54498	0.2636	0.46502	0.65839	1.13378	2.48811	1.78537	1.40888	1.31185			6	Stara planina	0.02449	0.280099
	A79	7	11.6895	13.5273	17.9485	26.9671	10.6782	12.5263	14.1864	12.9383	13.1703	15.3843	14.9016	4.69211			7	Fruška gora	0.11288	0.001782
	A43	8	2.06564	1.58624	1.23932	1.03125	2.97934	1.68595	0.65876	0.80356	1.67969	1.60512	1.53349	0.67189			8	Subotica	0.05963	0.028713
	A88	9	1.29885	1.32142	3.93262	2.6752	1.62512	3.30607	0.75107	1.44916	1.6738	1.90833	1.99416	0.99817			9	Deliblatska peščara	0.05029	0.037327
	A107	10	82.6787	71.5533	65.0857	57.82	81.3447	197.582	67.1767	36.2619	60.4174	94.4136	81.4334	43.8029			10	Vršac	0.19304	0.000198
	A113	11	0.63865	0.87435	1.14763	0.4311	0.74203	0.4161	0.47953	0.63338	0.99833	0.48158	0.68427	0.25309
	Ap43	12	10.5562	4.20687	3.29811	5.10397	5.625	7.58533	11.4506	7.41188	10.0099	9.13333	7.43812	2.82152
	Ap249	13	0.91113	2.10127	1.42089	2.39837	1.35239	1.21209	2.77379	1.40435	3.19049	0.81368	1.75784	0.81117
	B124	14	6.44308	9.22563	13.7758	19.1735	8.08163	14.1901	6.91973	5.38938	10.4704	9.66595	10.3335	4.25396
	Theta from Mean H		1.54875	1.54187	1.57623	1.56511	1.51269	1.55055	1.51588	1.52469	1.54399	1.53706	1.54168	0.02026

## Sheet: S5
Table S5. a) Inbreeding coefficients for worker honey bee that presents one colony different inbreeding estimators; b) Correlation between different estimators and their estimate of inbreeding coefficient; c) mean inbreeding coefficients and variance for wild/feral and managed honey bee colonies
a)							b)							c)
	Individual	Ritland	LynchRd	TrioMl	DyadMl			Correlation Coefficient	Ritland	LynchRd	TrioML	DyadML					Ritland	LynchRd	TrioMl	DyadMl
	1_BG	-0.065	-0.0443	0.0008	0.0016			Ritland	1						Feral	F mean	0.091115	0.0967375	0.150913	0.175272
	2_BG	-0.067	-0.0345	0.0008	0.0012			LynchRd	0.86959	1						Variance	0.0349527	0.0244336	0.0264299	0.0309625
	3_BG	-0.043	-0.0342	0.0021	0.0055			TrioML	0.6744	0.79031	1				Managed	F mean	0.120168	0.134993	0.144561	0.172712
	4_BG	0.0337	0.0201	0.0981	0.1191			DyadML	0.67544	0.80332	0.99651	1				Variance	0.0345664	0.0410826	0.0167259	0.0203635
	5_BG	0.0202	0.0449	0.0729	0.0872
	6_BG	0.0959	0.1314	0.1777	0.1969
	7_BG	0.6828	0.3246	0.1592	0.1826
	8_BG	0.7537	0.5048	0.3044	0.3211
	9_BG	-0.0024	-0.0022	0.0279	0.0311
	10_BG	0.0519	0.1067	0.1628	0.2042
	11_BG	-0.0294	-0.0169	0.0205	0.0271
	12_BG	-0.0681	-0.0567	0.0004	0.0006
	13_BG	0.3276	0.4106	0.5447	0.605
	14_BG	0.0163	0.0045	0.0558	0.0629
	15_BG	-0.0071	-0.0196	0.0464	0.0623
	16_BG	-0.036	-0.0282	0.0155	0.0261
	18_BG	0.2414	0.335	0.3014	0.3591
	19_BG	-0.0328	-0.062	0.0155	0.024
	20_BG	-0.0639	-0.0868	0	0
	503_BG	0.0469	0.0516	0.1046	0.1513
	504_BG	0.1183	0.1947	0.3843	0.4383
	505_BG	-0.0662	-0.0497	0.0004	0.0011
	506_BG	0.4943	0.2707	0.297	0.3391
	507_BG	0.0066	0.0089	0.0583	0.0715
	508_BG	0.0526	0.0463	0.1411	0.1871
	509_BG	0.0077	0.0147	0.0777	0.0962
	512_BG	0.2087	0.1133	0.3558	0.3928
	513_BG	0.184	0.4357	0.4425	0.4835
	514_BG	0.0193	0.0422	0.084	0.1092
	515_BG	0.1415	0.1516	0.6742	0.6941
	516_BG	0.1968	0.2808	0.271	0.3246
	517_BG	0.1547	0.1038	0.1278	0.1563
	518_BG	0.0501	0.1587	0.2287	0.2772
	519_BG	0.1316	0.3963	0.3162	0.374
	520_BG	0.0269	0.0706	0.0848	0.1132
	521_BG	-0.0317	-0.0293	0.014	0.0224
	522_BG	-0.0127	-0.0113	0.0311	0.045
	523_BG	-0.0125	-0.0103	0.0405	0.0561
	524_BG	0.0902	0.0963	0.1354	0.16
	525_BG	0.0287	0.0367	0.1602	0.2003
	1_AP_BG	0.4473	0.4525	0.3168	0.3467
	2_AP_BG	-0.0044	-0.0052	0.044	0.0575
	3_AP_BG	0.015	0.0113	0.08	0.1059
	4_AP_BG	0.4324	0.3641	0.1527	0.1813
	5_AP_BG	0.2484	0.3264	0.1574	0.1896
	500_AP_BG	-0.0422	-0.0887	0.0089	0.0131
	501_AP_BG	-0.071	-0.0344	0	0
	502_AP_BG	0.532	0.3374	0.3278	0.3724
	503_AP_BG	0.0204	0.0256	0.0623	0.0745
	504_AP_BG	0.2265	0.1987	0.2039	0.2277
	505_AP_BG	0.0269	0.0474	0.0931	0.1259
	506_AP_BG	0.2004	0.2411	0.158	0.2103
	507_AP_BG	0.0811	0.0728	0.1056	0.1203
	508_AP_BG	-0.0527	-0.0569	0.0024	0.0046
	509_AP_BG	0.455	0.323	0.3123	0.3554
	510_AP_BG	0.1271	0.2095	0.2469	0.2926
	511_AP_BG	0.0167	0.0271	0.1177	0.1509
	512_AP_BG	0.0435	0.0425	0.0886	0.1264
	513_AP_BG	-0.0528	-0.0637	0.0023	0.0059
	514_AP_BG	-0.0229	-0.0157	0.0354	0.049
	515_AP_BG	0.145	0.3311	0.2787	0.3402
	516_AP_BG	0.0214	0.0468	0.0956	0.1321
	517_AP_BG	-0.0212	-0.0341	0.0254	0.0424
	518_AP_BG	0.0326	0.0348	0.1188	0.1461
	519_AP_BG	0.0131	0.0286	0.1286	0.1825
	520_AP_BG	0.2349	0.1212	0.3528	0.3851
	527_AP_BG	-0.0235	-0.0167	0.0172	0.0288
	528_AP_BG	0.3504	0.3876	0.3027	0.356
	529_AP_BG	0.2888	0.2546	0.1112	0.1465
	530_AP_BG	0.4666	0.6964	0.5126	0.5615
	537_AP_BG	0.0247	0.0195	0.1557	0.1951
	538_AP_BG	-0.0272	-0.0579	0.0192	0.0289
	539_AP_BG	0.0251	0.0733	0.2955	0.3268
	540_AP_BG	0.0282	0.0679	0.1578	0.1943
	548_AP_BG	0.2615	0.508	0.3104	0.3658
	549_AP_BG	-0.0732	-0.1178	0	0
	550_AP_BG	-0.0191	-0.0286	0.0392	0.0482
	556_AP_BG	-0.0569	-0.0352	0.0064	0.0128
	557_AP_BG	0.1023	0.2431	0.1085	0.1637
	558_AP_BG	-0.0309	-0.0209	0.0091	0.013
	559_AP_BG	0.5576	0.6182	0.3655	0.4014
	Mean	0.105821	0.116101	0.147698	0.173977
	Variance	0.0345363	0.032823	0.0212577	0.0252777

## Sheet: S6
Table S6. Tables of significant linkage disequilibrium (significance level p=0.0500). Detected linkage disequlibrium is marked with green colour
	BG feral
	locus	A7	A8	A14	A24	A28	A35	A79	A43	A88	A107	A113	Ap43	Ap249	B124
	A7	*	-	-	-	-	+	+	-	-	-	-	-	+	-
	A8	-	*	-	-	-	-	+	-	-	-	-	-	-	-
	A14	-	-	*	-	-	-	-	-	-	-	+	-	-	-
	A24	-	-	-	*	+	-	+	-	-	-	+	-	-	-
	A28	-	-	-	+	*	-	-	-	-	-	-	-	-	-
	A35	+	-	-	-	-	*	-	-	-	-	+	-	-	-
	A79	+	+	-	+	-	-	*	-	-	+	-	-	-	+
	A43	-	-	-	-	-	-	-	*	-	-	-	-	-	-
	A88	-	-	-	-	-	-	-	-	*	-	-	+	-	-
	A107	-	-	-	-	-	-	+	-	-	*	-	-	-	+
	A113	-	-	+	+	-	+	-	-	-	-	*	-	-	-
	Ap43	-	-	-	-	-	-	-	-	+	-	-	*	-	-
	Ap249	+	-	-	-	-	-	-	-	-	-	-	-	*	-
	B124	-	-	-	-	-	-	+	-	-	+	-	-	-	*
	BG managed
	locus	A7	A8	A14	A24	A28	A35	A79	A43	A88	A107	A113	Ap43	Ap249	B124
	A7	*	-	+	+	-	-	+	-	-	-	-	-	-	-
	A8	-	*	-	+	-	-	-	-	-	-	-	-	-	-
	A14	+	-	*	-	-	-	-	-	-	+	-	-	-	-
	A24	+	+	-	*	-	-	-	-	-	-	-	-	-	-
	A28	-	-	-	-	*	-	-	-	+	-	-	-	-	-
	A35	-	-	-	-	-	*	-	-	-	-	-	-	-	-
	A79	+	-	-	-	-	-	*	-	+	-	-	-	-	-
	A43	-	-	-	-	-	-	-	*	+	-	-	-	-	-
	A88	-	-	-	-	+	-	+	+	*	-	-	-	-	-
	A107	-	-	+	-	-	-	-	-	-	*	-	-	-	-
	A113	-	-	-	-	-	-	-	-	-	-	*	-	+	-
	Ap43	-	-	-	-	-	-	-	-	-	-	-	*	-	-
	Ap249	-	-	-	-	-	-	-	-	-	-	+	-	*	+
	B124	-	-	-	-	-	-	-	-	-	-	-	-	+	*

## Sheet: S7
Table S7. Genetic differentiation between two groups of honey bees colonies is presented with a) Fst value (below diagonal) and appropriate p-value(above diagonal)
a) microsatellite
		BG feral	BG managed	Leskovac	Vlasina	Tromeđa	Stara planina	Fruška gora	Subotica	Deliblatska peščara	Vršac
	BG feral	-	0	0	0.0002	0	0.0003	0.0002	0.00257	0	0.00129
	BG managed	0.01552	-	0.0101	0.09098	0.02228	0.00644	0.04099	0.27324	0.00356	0.00139
	Leskovac	0.01779	0.00769	-	0.1682	0.00218	0.0101	0.0002	0.00446	0	0.01089
	Vlasina	0.02859	0.00815	0.00493	-	0.0398	0.23225	0.16602	0.03911	0.17355	0.02237
	Tromeđa	0.04064	0.01329	0.02072	0.01853	-	0.12959	0.06455	0.00139	0.00257	0.00149
	Stara planina	0.02029	0.01229	0.0105	0.00424	0.00777	-	0.05396	0.00069	0.00079	0.00297
	Fruška gora	0.01936	0.00721	0.01728	0.00628	0.01134	0.0086	-	0.02148	0.00693	0.00188
	Subotica	0.01123	0.00158	0.01021	0.0119	0.02567	0.01879	0.0099	-	0.00218	0.00436
	Deliblatska peščara	0.03385	0.01023	0.01857	0.00509	0.02396	0.02073	0.01229	0.01206	-	0.00149
	Vršac	0.02396	0.02173	0.01387	0.01906	0.03698	0.02501	0.02604	0.02	0.02279	-
b)
		BG feral	BG managed	South Serbia	North Serbia
	BG feral	-	0.0002	0	0
	BG managed	0.01552	-	0.01386	0.05861
	South Serbia	0.01914	0.0055	-	0.0001
	North Serbia	0.01841	0.00344	0.00719	-

## Sheet: S8
Table S8. Genetic differentiation between two groups of honey bees colonies is presented with Fst value (below diagonal) and appropriate p-value(above diagonal)
a) mtDNA
		BG feral	BG managed	Leskovac	Vlasina	Tromeđa	Stara planina	Fruška gora	Subotica	Deliblatska peščara	Vršac
	BG feral	-	0.46589	0.51292	0.71607	0.09504	0.01277	0.00376	0.00109	0.44352	0.00089
	BG managed	-0.00501	-	0.24413	0.77567	0.21364	0.11741	0.06415	0.00416	0.74369	0.00386
	Leskovac	-0.00738	0.00714	-	0.82685	0.03425	0.02683	0.00208	0.00475	0.46708	0.00465
	Vlasina	-0.02787	-0.03054	-0.03567	-	0.22978	0.32056	0.0396	0.13256	0.921	0.04406
	Tromeđa	0.05736	0.01436	0.0893	0.05263	-	0.19939	0.40313	0.02317	0.15602	0.01307
	Stara planina	0.08363	0.02708	0.06915	0.00714	0.03683	-	0.267	0.19721	0.17434	0.11781
	Fruška gora	0.10754	0.03856	0.11679	0.07805	-0.00668	0.00957	-	0.00535	0.04168	0.00347
	Subotica	0.13678	0.09702	0.09673	0.03968	0.13137	0.01644	0.11712	-	0.01079	0.35888
	Deliblatska peščara	-0.00388	-0.01334	-0.00454	-0.03845	0.03445	0.02169	0.05044	0.07462	-	0.01386
	Vršac	0.2192	0.15621	0.16373	0.11342	0.21935	0.04759	0.18355	-0.00254	0.12589	-
b)
		BG feral	BG managed	South Serbia	North Serbia
	BG feral	-	0.47134	0.28601	0.00515
	BG managed	-0.00501	-	0.62984	0.05752
	South Serbia	-0.00775	-0.00775	-	0.05564
	North Serbia	0.02496	0.02496	0.0144	-

## Sheet: S9
Table S9. Outcomes of AMOVA analysis based on the variability of a) mtDNA tRNAleu-cox2 intergenic region and b) 14 microsatellite loci analyzed in two types of honey bees colonies.
a) mtDNA tRNAleu-cox2 intergenic region							b) microsattelites
no groups							no groups
	Source of variation	d.f.	Sum of squares	Variance components	Percentage of variation			Source of variation	d.f.	Sum of squares	Variance components	Percentage of variation
	Among populations	9	14.17	0.03255	5.65 (p = 0.00020)			Among populations	9	59.122	0.04867	1.45 (p = 0.00010)
	Within populations	313	170.109	0.54348	94.35			Among individuals within populations	308	1088.59	0.22316	6.64 (p = 0.00000)
	Total	322	184.279	0.57603				Within individuals	318	982	3.08805	91.91 (p = 0.00000)
	Fixation Index FST:	0.05651						Total	635	2129.71	3.35988
								FIS:	0.0674
								FST:	0.01449
								FIT:	0.0809
Four groups: feral, managed, South Serbia, North Serbia							Four groups: feral, managed, South Serbia, North Serbia
	Source of variation	d.f.	Sum of squares	Variance components	Percentage of variation			Source of variation	d.f.	Sum of squares	Variance components	Percentage of variation
	Among groups	3	4.221	-0.0095	-1.65 (p = 0.67871)			Among groups	3	24.664	0.01083	0.32 (p = 0.14168)
	Among populations within groups	6	9.949	0.03993	6.96 (p = 0.00099)			Among populations within groups	6	34.458	0.04024	1.2 (p = 0.00000)
	Within populations	313	170.109	0.54348	94.7 (p = 0.00020)			Among individuals within populations	308	1088.59	0.22316	6.64 (p = 0.00000)
	Total	322	184.279	0.57391				Within individuals	318	982	3.08805	91.84 (p = 0.00000)
	FSC:	0.06845						Total	635	2129.71	3.36229
	FST:	0.05303						FIS:	0.0674
	FCT:	-0.01655						FSC:	0.01201
								FCT:	0.00322
								FIT:	0.08156
Three groups: feral+managed, South Serbia, North Serbia							Three groups: feral+managed, South Serbia, North Serbia
	Source of variation	d.f.	Sum of squares	Variance components	Percentage of variation			Source of variation	d.f.	Sum of squares	Variance components	Percentage of variation
	Among groups	2	3.817	0.00154	0.27 (p = 0.34911)			Among groups	2	17.06	0.00871	0.26 (p = 0.10307)
	Among populations within groups	7	10.352	0.03141	5.45 (p = 0.00050)			Among populations within groups	7	42.062	0.04222	1.26 (p = 0.00000)
	Within populations	313	170.109	0.54348	94.28 (p = 0.00000)			Among individuals within populations	308	1088.59	0.22316	6.64 (p = 0.00000)
	Total	322	184.279	0.57643				Within individuals	318	982	3.08805	91.85 (p = 0.00000)
	FSC:	0.05464						Total	635	2129.71	3.36214
	FST:	0.05716						FIS:	0.0674
	FCT:	0.00267						FSC:	0.01259
								FCT:	0.00259
								FIT:	0.08152

[truncated: 3 more sheets: S10, S11, S12]
